# Supplementary material for: Constructing of Bacillus subtilis-Based Lux-Biosensors with the Use of Stress-Inducible Promoters
Source: Int J Mol Sci. 2021 Sep 3;22(17):9571. doi: 10.3390/ijms22179571 (PMC8431380; doi:10.3390/ijms22179571)
Supplement: Supplementary file 1 [file ijms-22-09571-s001.zip]

Archive with 1 entries (1 files):
- ijms-1342734-supplementary.pdf
